# Supplementary material for: Clinical application of FIGO 2023 staging system of endometrial cancer in a Chinese cohort
Source: BMC Cancer. 2024 Jul 18;24:862. doi: 10.1186/s12885-024-12633-8 (PMC11264810; doi:10.1186/s12885-024-12633-8)
Supplement: Supplementary file 1 — Supplementary Material 1: Supplementary Table 1. Gene list of 46-gene NGS-based panel. [file 12885_2024_12633_MOESM1_ESM.xlsx]

## Sheet: select_panel_genelist
br_panel	symbol	transcript	bras_mutype_overall	cover_overall
ColonCore.41.v2	AKT1	NM_001014432.1	SNVs/INDELs/CNVs/Rearrangement	WholeCDS
ColonCore.41.v2	APC	NM_000038.5	SNVs/INDELs/CNVs	WholeCDS
ColonCore.41.v2	ATM	NM_000051.3	SNVs/INDELs/CNVs	WholeCDS
ColonCore.41.v2	BLM	NM_000057.3	SNVs/INDELs/CNVs	WholeCDS
ColonCore.41.v2	BMPR1A	NM_004329.2	SNVs/INDELs/CNVs	WholeCDS
ColonCore.41.v2	BRAF	NM_004333.4	SNVs/INDELs/CNVs/Rearrangement/LGR_partly	WholeCDS
ColonCore.41.v2	BRCA1	NM_007294.3	SNVs/INDELs/CNVs	WholeCDS
ColonCore.41.v2	BRCA2	NM_000059.3	SNVs/INDELs/CNVs	WholeCDS
ColonCore.41.v2	CDH1	NM_004360.4	SNVs/INDELs/CNVs	WholeCDS
ColonCore.41.v2	CHEK2	NM_007194.3	SNVs/INDELs/CNVs	WholeCDS
ColonCore.41.v2	CYP2D6	NM_000106.5	SNPs	SNPs
ColonCore.41.v2	DPYD	NM_000110.3	SNPs	SNPs
ColonCore.41.v2	EGFR	NM_005228.3	SNVs/INDELs/CNVs/Rearrangement/LGR_partly	WholeCDS
ColonCore.41.v2	EPCAM	NM_002354.2	SNVs/INDELs/CNVs/LGR_partly	WholeCDS
ColonCore.41.v2	ERBB2	NM_004448.3	SNVs/INDELs/CNVs/Rearrangement	WholeCDS
ColonCore.41.v2	GALNT12	NM_024642.4	SNVs/INDELs/CNVs	WholeCDS
ColonCore.41.v2	GREM1	NM_013372.6	SNVs/INDELs	WholeCDS
ColonCore.41.v2	HRAS	NM_005343.3	SNVs/INDELs/CNVs	WholeCDS
ColonCore.46.v3.1	KIT	NM_000222.2	SNVs/INDELs/CNVs/Rearrangement	WholeCDS
ColonCore.46.v3.1	KRAS	NM_033360.3	SNVs/INDELs/CNVs	WholeCDS
ColonCore.46.v3.1	MET	NM_000245.3	SNVs/INDELs/CNVs/Rearrangement/LGR_partly	WholeCDS
ColonCore.46.v3.1	MLH1	NM_000249.3	SNVs/INDELs/CNVs/LGR	WholeCDS
ColonCore.46.v3.1	MSH2	NM_000251.2	SNVs/INDELs/CNVs/LGR	WholeCDS
ColonCore.46.v3.1	MSH6	NM_000179.2	SNVs/INDELs/CNVs/LGR	WholeCDS
ColonCore.46.v3.1	MUTYH	NM_001128425.1	SNVs/INDELs/CNVs	WholeCDS
ColonCore.46.v3.1	NRAS	NM_002524.4	SNVs/INDELs/CNVs	WholeCDS
ColonCore.46.v3.1	PDGFRA	NM_006206.4	SNVs/INDELs/CNVs/Rearrangement	WholeCDS
ColonCore.46.v3.1	PIK3CA	NM_006218.3	SNVs/INDELs/CNVs/Rearrangement	WholeCDS
ColonCore.46.v3.1	PMS1	NM_000534.4	SNVs/INDELs/CNVs	WholeCDS
ColonCore.46.v3.1	PMS2	NM_000535.6	SNVs/INDELs/CNVs/LGR_partly	WholeCDS
ColonCore.46.v3.1	POLD1	NM_001256849.1	SNVs/INDELs/CNVs	WholeCDS
ColonCore.46.v3.1	POLE	NM_006231.3	SNVs/INDELs/CNVs	WholeCDS
ColonCore.46.v3.1	PTCH1	NM_000264.3	SNVs/INDELs/CNVs	WholeCDS
ColonCore.46.v3.1	PTEN	NM_000314.6	SNVs/INDELs/CNVs/LGR_partly	WholeCDS
ColonCore.46.v3.1	SDHB	NM_003000.2	SNVs/INDELs/CNVs	WholeCDS
ColonCore.46.v3.1	SDHC	NM_003001.3	SNVs/INDELs/CNVs	WholeCDS
ColonCore.46.v3.1	SDHD	NM_003002.3	SNVs/INDELs/CNVs	WholeCDS
ColonCore.46.v3.1	SMAD4	NM_005359.5	SNVs/INDELs/CNVs	WholeCDS
ColonCore.46.v3.1	STK11	NM_000455.4	SNVs/INDELs/CNVs	WholeCDS
ColonCore.46.v3.1	TP53	NM_000546.5	SNVs/INDELs/CNVs/LGR	WholeCDS
ColonCore.46.v3.1	UGT1A1	NM_000463.2	SNPs	SNPs
ColonCore.46.v3.1	NF1	NM_000267.3	SNVs/INDELs	WholeCDS
ColonCore.46.v3.1	SDHA	NM_004168.3	SNVs/INDELs	WholeCDS
ColonCore.46.v3.1	CTNNB1	NM_001904.3	SNVs/INDELs	WholeCDS
ColonCore.46.v3.1	ARID1A	NM_006015.4	SNVs/INDELs	WholeCDS
ColonCore.46.v3.1	RNF43	NM_017763.5	SNVs/INDELs	WholeCDS
